# Supplementary material for: Clinical and Genetic Characteristics of Patients with Mild Hyperphenylalaninemia Identified by Newborn Screening Program in Japan
Source: Int J Neonatal Screen. 2021 Mar 18;7(1):17. doi: 10.3390/ijns7010017 (PMC8006226; doi:10.3390/ijns7010017)
Supplement: Supplementary file 1 [file IJNS-07-00017-s001.zip]

Archive with 1 entries (1 files):
- IJNS-1138821-supplementary.xlsx
