# Supplementary material for: Clinical and Genetic Characteristics of Patients with Mild Hyperphenylalaninemia Identified by Newborn Screening Program in Japan
Source: Int J Neonatal Screen. 2021 Mar 18;7(1):17. doi: 10.3390/ijns7010017 (PMC8006226; doi:10.3390/ijns7010017)
Supplement: Supplementary file 1 [file IJNS-07-00017-s001.zip › IJNS-1138821-supplementary.xlsx]

## Sheet: 論文用370人遺伝子型
Table S1. PAH variations (n=370) found in the study cohort of PKU patients.
No.	Genotype (cDNA Aberration) 1	Genotype (cDNA Aberration) 2	Protein Aberration 1	Protein Aberration 2	Phenotype	available heighest Phe levels before treatment
1	c.[47C>A(;)728G>A]		p.[S16Y(;)R243Q]		PKU	1452
2	c.[47_48delCT(;)1208C>T]		p.[S16*(;)A403V]		HPA	325.2
3	c.[155T>C(;)11653bpdel]		p.[L52S(;)E5_6del]		PKU	720
4	c.[158G>A(;)169del4bp]		p.[R53H(;)E3del]		HPA	138
5	c.[158G>A(;)169del4bp]		p.[R53H(;)E3del]		HPA	127.8
6	c.[158G>A(;)169del4bp]		p.[R53H(;)E3del]		HPA	175.8
7	c.[206C>G(;)278A>T]	c.[158G>A];[158G>A]	p.[P69R(;)N93I]	p.[R53H];[R53H]	unknown
8	c.[158G>A(;)208_210delTCT]		p.[R53H(;)S70del]		HPA	180
9	c.[158G>A(;)208_210delTCT]		p.[R53H(;)S70del]		unknown
10	c.[158G>A(;)331C>T]		p.[R53H(;)R111*]		HPA	174
11	c.[158G>A(;)331C>T]		p.[R53H(;)R111*]		HPA	166.2
12	c.[158G>A(;)331C>T]		p.[R53H(;)R111*]		HPA	138.6
13	c.[158G>A(;)331C>T]		p.[R53H(;)R111*]		unknown
14	c.[331C>T(;)754C>T]	c.[158G>A]	p.[R111*(;)R252W]	p.[R53H]	PKU	1338
15	c.[331C>T(;)c.969+1G>A]	c.[158G>A]	p.[R53H(;)R111*(;)IVS9+1G>T]	p.[R53H]	PKU	1200
16	c.[395C>T(;)1238G>C]	c.[158G>A];[158G>A]	p.[A132V(;)R413P]	p.[R53H];[R53H]	HPA	474
17	c.[158G>A(;)442-1G>A]		p.[R53H(;)IVS4-1G>A]		HPA	202.8
18	c.[158G>A(;)442-1G>A]		p.[R53H(;)IVS4-1G>A]		HPA	148.8
19	c.[158G>A(;)442-1G>A]		p.[R53H(;)IVS4-1G>A]		HPA	168
20	c.[158G>A(;)442-1G>A]		p.[R53H(;)IVS4-1G>A]		HPA	192
21	c.[442-1G>A(;)754C>T]	c.[158G>A]	p.[IVS4-1G>A(;)R252W]	p.[R53H]	PKU	1362
22	c.[472C>T;472C>T]	c.[158G>A];[158G>A]	p.[R158W;R158W]	p.[R53H];[R53H]	PKU
23	c.[472C>T(;)1219C>T]	c.[158G>A]	p.[R158W(;)P407S]	p.[R53H]	PKU	748.2
24	c.[158G>A(;)611A>G]		p.[R53H(;)Ex6-96A>G]		HPA	129.6
25	c.[158G>A(;)611A>G]		p.[R53H(;)Ex6-96A>G]		HPA	118.2
26	c.[158G>A(;)611A>G]		p.[R53H(;)Ex6-96A>G]		HPA	135
27	c.[158G>A(;)611A>G]		p.[R53H(;)Ex6-96A>G]		HPA
28	c.[158G>A(;)611A>G]		p.[R53H(;)Ex6-96A>G]		HPA	120
29	c.[611A>G(;)754C>T]	c.[158G>A]	p.[Ex6-96A>G(;)R252W]	p.[R53H]	PKU
30	c.[158G>A(;)11653bpdel]		p.[R53H(;)E5_6del]		HPA
31	c.[158G>A(;)11653bpdel]		p.[R53H(;)E5_6del]		HPA	174.6
32	c.[158G>A(;)11653bpdel]		p.[R53H(;)E5_6del]		HPA	139.8
33	c.[158G>A(;)548delA]		p.[R53H(;)E6del]		HPA	151.2
34	c.[158G>A(;)548delA]		p.[R53H(;)E6del]		HPA
35	c.[158G>A(;)526C>T]		p.[R53H(;)R176*]		HPA	129.6
36	c.[158G>A(;)721C>T]		p.[R53H(;)R241C]		HPA	106.8
37	c.[158G>A(;)721C>T]		p.[R53H(;)R241C]		HPA	166.8
38	c.[158G>A(;)721C>T]		p.[R53H(;)R241C]		HPA	142.8
39	c.[158G>A(;)727C>T]		p.[R53H(;)R243*]		HPA
40	c.[158G>A(;)728G>A]		p.[R53H(;)R243Q]		HPA	180
41	c.[158G>A(;)728G>A]		p.[R53H(;)R243Q]		HPA	105.6
42	c.[158G>A(;)728G>A]		p.[R53H(;)R243Q]		HPA	121.2
43	c.[158G>A(;)728G>A]		p.[R53H(;)R243Q]		HPA	158.4
44	c.[158G>A(;)728G>A]		p.[R53H(;)R243Q]		HPA	121.8
45	c.[158G>A(;)728G>A]		p.[R53H(;)R243Q]		HPA	143.4
46	c.[158G>A(;)754C>T]		p.[R53H(;)R252W]		HPA	171
47	c.[158G>A(;)754C>T]		p.[R53H(;)R252W]		HPA
48	c.[158G>A(;)754C>T]	c.[158G>A]	p.[R53H(;)R252W]	p.[R53H]	HPA	141
49	c.[158G>A(;)754C>T]	c.[158G>A]	p.[R53H(;)R252W]	p.[R53H]	HPA	171.6
50	c.[158G>A(;)754C>T]		p.[R53H(;)R252W]		PKU	2820
51	c.[754C>T(;)1197A>T]	c.[158G>A]	p.[R252W(;)V399V]	p.[R53H]	PKU	1080
52	c.[158G>A(;)755G>A]		p.[R53H(;)A259T]		HPA	109.2
53	c.[158G>A(;)833C>T]		p.[R53H(;)T278I]		HPA	138
54	c.[158G>A(;)833C>T]		p.[R53H(;)T278I]		HPA	177.6
55	c.[158G>A(;)833C>T]		p.[R53H(;)T278I]		HPA	117
56	c.[158G>A(;)833C>T]		p.[R53H(;)T278I]		HPA	171
57	c.[158G>A(;)833C>T]		p.[R53H(;)T278I]		HPA	144
58	c.[158G>A(;)833C>T]		p.[R53H(;)T278I]		HPA
59	c.[158G>A(;)842C>T]		p.[R53H(;)P281L]		HPA	127.2
60	c.[158G>A(;)1066-14C>G]		p.[R53H(;)IVS10-14C>G]		HPA	120
61	c.[158G>A(;)1066-14C>G]		p.[R53H(;)IVS10-14C>G]		HPA	133.2
62	c.[158G>A(;)1197A>T]		p.[R53H(;)V399V]		HPA	127.8
63	c.[158G>A(;)1197A>T]		p.[R53H(;)V399V]		HPA	147.6
64	c.[158G>A(;)1204T>A]		p.[R53H(;)F402I]		HPA
65	c.[158G>A(;)1222C>T]		p.[R53H(;)R408W]		HPA	120
66	c.[158G>A(;)1234G>T]		p.[R53H(;)V412P]		HPA	133.8
67	c.[158G>A(;)1237C>T]		p.[R53H(;)R413C]		HPA	300
68	c.[158G>A(;)1238G>C]		p.[R53H(;)R413P]		HPA	186
69	c.[158G>A(;)1238G>C]		p.[R53H(;)R413P]		HPA	159.6
70	c.[158G>A(;)1238G>C]		p.[R53H(;)R413P]		HPA	303
71	c.[158G>A(;)1238G>C]		p.[R53H(;)R413P]		HPA	118.2
72	c.[158G>A(;)1238G>C]		p.[R53H(;)R413P]		HPA	157.2
73	c.[158G>A(;)1238G>C]		p.[R53H(;)R413P]		HPA	189.6
74	c.[158G>A(;)1238G>C]		p.[R53H(;)R413P]		HPA	110.4
75	c.[158G>A(;)1238G>C]		p.[R53H(;)R413P]		HPA
76	c.[158G>A(;)1238G>C]		p.[R53H(;)R413P]		HPA	173.4
77	c.[158G>A(;)1238G>C]		p.[R53H(;)R413P]		HPA	132.6
78	c.[158G>A(;)1238G>C]		p.[R53H(;)R413P]		HPA
79	c.[158G>A(;)1238G>C]		p.[R53H(;)R413P]		HPA	166.2
80	c.[158G>A(;)1238G>C]		p.[R53H(;)R413P]		HPA	149.4
81	c.[158G>A(;)1238G>C]		p.[R53H(;)R413P]		HPA	161.4
82	c.[158G>A(;)1238G>C]		p.[R53H(;)R413P]		HPA	114
83	c.[158G>A(;)1238G>C]		p.[R53H(;)R413P]		PKU	1866
84	c.[158G>A(;)1262T>C]		p.[R53H(;)L421T]		HPA	123
85	c.[158G>A]		p.[R53H]		HPA
86	c.[158G>A]		p.[R53H]		HPA	172.2
87	c.[158G>A]		p.[R53H]		HPA	160.2
88	c.[158G>A]		p.[R53H]		HPA	150.6
89	c.[158G>A]		p.[R53H]		HPA
90	c.[158G>A]		p.[R53H]		unknown
91	c.[165T>G(;)460T>A]		p.[F55L(;)Y154D]		HPA	259.2
92	c.[169-6(;)1066-7C>A]		p.[IVS2-6(;)IVS10-7C>A]		PKU	720
93	c.[199A>T]		p.[S67C]		HPA
94	c.[208_210delTCT(;)721C>T]		p.[S70del(;)R241C]		HPA	372
95	c.[208_210delTCT(;)721C>T]		p.[S70del(;)R241C]		HPA	375.6
96	c.[208_210delTCT(;)1066-14C>G]		p.[S70del(;)IVS10-14C>G]		PKU
97	c.[208_210delTCT(;)1123C>G]		p.[S70del(;)Q375E]		HPA
98	c.[208_210delTCT(;)1234G>T]		p.[S70del(;)R413P]		PKU	1080
99	c.[208_210delTCT(;)1234G>T]		p.[S70del(;)R413P]		unknown
100	c.[208_210delTCT]		p.[S70del]		PKU	960
101	c.[208_210delTCT]		p.[S70del]		PKU	1020
102	c.[208T>C(;)442-1G>A]		p.[S70P(;)IVS4-1G>A]		PKU	1440
103	c.[209C>T(;)1219C>T]		p.[S70F(;)P407S]		PKU	2538
104	c.[212G>A(;)833C>T]		p.[R71H(;)T278I]		HPA	174.6
105	c.[231T>G(;)331C>T]		p.[Y77*(;)R111*]		PKU	2052
106	c.[231T>G]		p.[Y77*]		unknown
107	c.[251delT(;)611A>G]		p.[D84del(;)Ex6-96A>G]		PKU	2460
108	c.[317T>C(;)833C>T]		p.[V106A(;)T278I]		PKU	900
109	c.[320A>G(;)331C>T]		p.[H107R(;)R111*]		unknown
110	c.[331C>T];[331C>T]		p.[R111*];[R111*]		PKU	1620
111	c.[331C>T];[331C>T]		p.[R111*];[R111*]		PKU	1368.6
112	c.[331C>T];[331C>T]		p.[R111*];[R111*]		PKU	2844
113	c.[331C>T];[331C>T]		p.[R111*];[R111*]		unknown
114	c.[331C>T(;)535T>A]		p.[R111*(;)I179N]		PKU	1866
115	c.[331C>T(;)442-1G>A]		p.[R111*(;)IVS4-1G>A]		PKU
116	c.[331C>T(;)442-1G>A]		p.[R111*(;)IVS4-1G>A]		PKU
117	c.[331C>T(;)442-1G>A]		p.[R111*(;)IVS4-1G>A]		unknown
118	c.[331C>T(;)611A>G]		p.[R111*(;)Ex6-96A>G]		PKU	1872
119	c.[331C>T(;)688G>A]		p.[R111*(;)V230I]		unknown
120	c.[331C>T(;)721C>T]		p.[R111*(;)R241C]		PKU	810
121	c.[331C>T(;)721C>T]		p.[R111*(;)R241C]		PKU	1170
122	c.[331C>T(;)721C>T(;)775G>A]		p.[R111*(;)R241C(;)A259T]		PKU	1000.8
123	c.[331C>T(;)728G>A]		p.[R111*(;)R243Q]		PKU	1200
124	c.[331C>T(;)728G>A]		p.[R111*(;)R243Q]		PKU	2712
125	c.[331C>T(;)728G>A]		p.[R111*(;)R243Q]		PKU	2262
126	c.[331C>T(;)728G>A]		p.[R111*(;)R243Q]		PKU
127	c.[331C>T(;)754C>T]		p.[R111*(;)R252W]		PKU	1740
128	c.[331C>T(;)755G>C]		p.[R111*(;)R252P]		PKU	1644
129	c.[331C>T(;)781C>T]		p.[R111*(;)R261*]		PKU
130	c.[331C>T(;)833C>T]		p.[R111*(;)T278I]		unknown
131	c.[331C>T(;)1066-14C>G]		p.[R111*(;)IVS10-14C>G]		PKU	2400
132	c.[331C>T(;)1066-14C>G]		p.[R111*(;)IVS10-14C>G]		PKU	1200
133	c.[331C>T(;)1100T>C]		p.[R111*(;)L367P]		PKU
134	c.[331C>T(;)1136T>C]		p.[R111*(;)V379A]		HPA	144
135	c.[331C>T(;)1136T>C]		p.[R111*(;)V379A]		unknown
136	c.[331C>T(;)1139C>T]		p.[R111*(;)T380M]		HPA	192
137	c.[331C>T(;)1219C>T]		p.[R111*(;)P407S]		PKU	676.2
138	c.[331C>T(;)1234G>T]		p.[R111*(;)R413P]		PKU	1200
139	c.[331C>T(;)1234G>T]		p.[R111*(;)R413P]		PKU
140	c.[331C>T(;)1234G>T]		p.[R111*(;)R413P]		PKU	2376
141	c.[331C>T(;)1234G>T]		p.[R111*(;)R413P]		PKU	1758
142	c.[331C>T(;)1234G>T]		p.[R111*(;)R413P]		PKU	1530
143	c.[331C>T(;)1234G>T]		p.[R111*(;)R413P]		unknown
144	c.[331C>T]		p.[R111*]		PKU	2040
145	c.[331C>T]		p.[R111*]		unknown
146	c.[331C>T]		p.[R111*]		unknown
147	c.[331C>T]		p.[R111*]		unknown
148	c.[331C>T]		p.[R111*]		unknown
149	c.[340_343delAAGT(;)1066-14C>G]		p.[E3del 4(;)IVS10-14C>G]		PKU	1410
150	c.[344_347delAAGA(;)1234G>T]		p.[E3del 4(;)R413P]		unknown
151	c.[353-1G>A(;)833C>T]		p.[IVS3-1G>A(;)T278I]		PKU	918
152	c.[395C>T(;)1238G>C]		p.[A132V(;)R413P]		HPA	426
153	c.[395C>T]		p.[A132V]		HPA	366
154	c.[442-1G>A];[442-1G>A]		p.[IVS4-1G>A];[IVS4-1G>A]		PKU	1500
155	c.[442-1G>A];[442-1G>A]		p.[IVS4-1G>A];[IVS4-1G>A]		PKU	2976
156	c.[442-1G>A];[442-1G>A]		p.[IVS4-1G>A];[IVS4-1G>A]		PKU	2610
157	c.[442-1G>A(;)605C>T]		p.[IVS4-1G>A(;)A202V]		PKU	1014
158	c.[442-1G>A(;)611A>G]		p.[IVS4-1G>A(;)Ex6-96A>G]		PKU	2520
159	c.[442-1G>A(;)611A>G]		p.[IVS4-1G>A(;)Ex6-96A>G]		PKU	2682
160	c.[442-1G>A(;)611A>G]		p.[IVS4-1G>A(;)Ex6-96A>G]		unknown
161	c.[442-1G>A(;)721C>T]		p.[IVS4-1G>A(;)R241C]		HPA	480
162	c.[442-1G>A(;)721C>T]		p.[IVS4-1G>A(;)R241C]		unknown
163	c.[442-1G>A(;)728G>A]		p.[IVS4-1G>A(;)R243Q]		PKU	1230
164	c.[442-1G>A(;)728G>A]		p.[IVS4-1G>A(;)R243Q]		PKU
165	c.[442-1G>A(;)728G>A]		p.[IVS4-1G>A(;)R243Q]		PKU
166	c.[442-1G>A(;)754C>T]		p.[IVS4-1G>A(;)R252W]		unknown
167	c.[442-1G>A(;)775G>A]		p.[IVS4-1G>A(;)A259T]		PKU	3000
168	c.[442-1G>A(;)833C>T]		p.[IVS4-1G>A(;)T278I]		PKU	1668
169	c.[442-1G>A(;)833C>T]		p.[IVS4-1G>A(;)T278I]		PKU	2820
170	c.[442-1G>A(;)833C>T]		p.[IVS4-1G>A(;)T278I]		PKU
171	c.[442-1G>A(;)833C>T]		p.[IVS4-1G>A(;)T278I]		PKU	2340
172	c.[442-1G>A(;)889C>T]		p.[IVS4-1G>A(;)R297C]		HPA	384
173	c.[442-1G>A(;)1033G>A]		p.[IVS4-1G>A(;)A345T]		PKU	1964.4
174	c.[442-1G>A(;)1123C>G]		p.[IVS4-1G>A(;)Q375E]		HPA	141
175	c.[442-1G>A(;)1139C>T]		p.[IVS4-1G>A(;)T380M]		HPA
176	c.[442-1G>A(;)1219C>T]		p.[IVS4-1G>A(;)P407S]		PKU	966
177	c.[442-1G>A(;)1234G>T]		p.[IVS4-1G>A(;)R413P]		PKU	3180
178	c.[442-1G>A(;)1234G>T]		p.[IVS4-1G>A(;)R413P]		PKU	1770
179	c.[442-1G>A(;)1234G>T]		p.[IVS4-1G>A(;)R413P]		PKU	1680
180	c.[442-1G>A(;)1234G>T]		p.[IVS4-1G>A(;)R413P]		PKU	960
181	c.[442-1G>A(;)1234G>T]		p.[IVS4-1G>A(;)R413P]		PKU	2100
182	c.[442-1G>A(;)1234G>T]		p.[IVS4-1G>A(;)R413P]		unknown
183	c.[442-1G>A]		p.[IVS4-1G>A]		unknown
184	c.[442-1G>A]		p.[IVS4-1G>A]		unknown
185	c.[611A>G(;)721C>T]		p.[Ex6-96A>G(;)R241C]		HPA	594
186	c.[611A>G(;)728G>A]		p.[Ex6-96A>G(;)R243Q]		PKU	1800
187	c.[611A>G(;)728G>A]		p.[Ex6-96A>G(;)R243Q]		PKU	1200
188	c.[611A>G(;)728G>A]		p.[Ex6-96A>G(;)R243Q]		PKU
189	c.[611A>G(;)728G>A]		p.[Ex6-96A>G(;)R243Q]		unknown
190	c.[611A>G(;)740G>T]		p.[Ex6-96A>G(;)G247V]		PKU	4200
191	c.[611A>G(;)833C>T]		p.[Ex6-96A>G(;)T278I]		PKU	2304
192	c.[611A>G(;)833C>T]		p.[Ex6-96A>G(;)T278I]		PKU	1116
193	c.[611A>G(;)1068C>A]		p.[Ex6-96A>G(;)Y356*]		PKU	2574
194	c.[611A>G(;)1234G>T]		p.[Ex6-96A>G(;)R413P]		PKU	1500
195	c.[611A>G(;)1234G>T]		p.[Ex6-96A>G(;)R413P]		PKU
196	c.[611A>G(;)1234G>T]		p.[Ex6-96A>G(;)R413P]		unknown
197	c.[611A>G(;)1234G>T]		p.[Ex6-96A>G(;)R413P]		unknown
198	c.[611A>G(;)1315+1G>T]		p.[Ex6-96A>G(;)IVS12+1G>T]		unknown
199	c.[611A>G]		p.[Ex6-96A>G]		PKU	1422
200	c.[611A>G]		p.[Ex6-96A>G]		PKU	1308
201	c.[611A>G]		p.[Ex6-96A>G]		PKU	2364
202	c.[472C>T(;)833C>T]		p.[R158W(;)T278I]		PKU	1590
203	c.[521T>A(;)838G>A]		p.[I174N(;)E280K]		unknown
204	c.[526C>T(;)721C>T]		p.[R176*(;)R241C]		PKU	689.4
205	c.[526C>T(;)728G>A]		p.[R176*(;)R243Q]		PKU
206	c.[526C>T]		p.[R176*]		unknown
207	c.[548delA(;)1234G>T]		p.[E6del(;)R413P]		unknown
208	c.[561G>C(;)794G>A]		p.[W187C(;)C265Y]		PKU	1914
209	c.[594T>G(;)1066-14C>G]		p.[Y198*(;)IVS10-14C>G]		PKU
210	c.[650G>A(;)1197A>T]		p.[C217Y(;)V399V]		unknown
211	c.[650G>A(;)1197A>T]		p.[C217Y(;)V399V]		unknown
212	c.[656T>C(;)1234G>T]		p.[P219S(;)R413P]		PKU	2400
213	c.[674C>T(;)1066-14C>G]		p.[P225L(;)IVS10-14C>G]		unknown
214	c.[721C>T];[721C>T]		p.[R241C];[R241C]		HPA	225
215	c.[721C>T];[721C>T]		p.[R241C];[R241C]		HPA	270
216	c.[721C>T];[721C>T]		p.[R241C];[R241C]		HPA	240.6
217	c.[721C>T];[721C>T]		p.[R241C];[R241C]		PKU	690
218	c.[721C>T];[721C>T]		p.[R241C];[R241C]		unknown
219	c.[721C>T(;)728G>A]		p.[R241C(;)R243Q]		HPA	408
220	c.[721C>T(;)728G>A]		p.[R241C(;)R243Q]		unknown
221	c.[721C>T(;)754C>T]		p.[R241C(;)R252W]		PKU
222	c.[721C>T(;)755G>C]		p.[R241C(;)R252P]		HPA	582
223	c.[721C>T(;)833C>T]		p.[R241C(;)T278I]		HPA	590.4
224	c.[721C>T(;)833C>T]		p.[R241C(;)T278I]		HPA	420
225	c.[721C>T(;)833C>T]		p.[R241C(;)T278I]		HPA	478.2
226	c.[721C>T(;)841C>G]		p.[R241C(;)P281A]		HPA	372
227	c.[721C>T(;)903G>T]		p.[R241C(;)Q301H]		PKU
228	c.[721C>T(;)1066-14C>G]		p.[R241C(;)IVS10-14C>G]		PKU	660
229	c.[721C>T(;)1068C>A]		p.[R241C(;)Y356*]		PKU	1074
230	c.[721C>T(;)1100T>C]		p.[R241C(;)L367P]		unknown
231	c.[721C>T(;)1117G>A]		p.[R241C(;)A373T]		HPA
232	c.[721C>T(;)1197A>T]		p.[R241C(;)V399V]		PKU	1111.8
233	c.[721C>T(;)1205T>G]		p.[R241C(;)F402C]		PKU	660
234	c.[721C>T(;)1219C>T]		p.[R241C(;)P407S]		HPA	234
235	c.[721C>T(;)1234G>T]		p.[R241C(;)R413P]		HPA	486
236	c.[721C>T(;)1234G>T]		p.[R241C(;)R413P]		HPA	594
237	c.[721C>T(;)1234G>T]		p.[R241C(;)R413P]		PKU	876
238	c.[721C>T(;)1234G>T]		p.[R241C(;)R413P]		PKU	960
239	c.[721C>T(;)1234G>T]		p.[R241C(;)R413P]		PKU	600
240	c.[721C>T(;)1234G>T]		p.[R241C(;)R413P]		PKU	840
241	c.[721C>T(;)1234G>T]		p.[R241C(;)R413P]		PKU	702
242	c.[721C>T(;)1234G>T]		p.[R241C(;)R413P]		PKU	792
243	c.[721C>T(;)1234G>T]		p.[R241C(;)R413P]		PKU
244	c.[721C>T(;)1234G>T]		p.[R241C(;)R413P]		PKU
245	c.[721C>T(;)1234G>T]		p.[R241C(;)R413P]		unknown
246	c.[721C>T(;)1234G>T]		p.[R241C(;)R413P]		unknown
247	c.[721C>T(;)1234G>T]		p.[R241C(;)R413P]		unknown
248	c.[721C>T(;)1234G>T]		p.[R241C(;)R413P]		unknown
249	c.[721C>T(;)1234G>T]		p.[R241C(;)R413P]		unknown
250	c.[721C>T(;)1234G>T]		p.[R241C(;)R413P]		unknown
251	c.[721C>T]		p.[R241C]		HPA	570
252	c.[721C>T]		p.[R241C]		HPA	522
253	c.[721C>T]		p.[R241C]		unknown
254	c.[721C>T]		p.[R241C]		unknown
255	c.[722G>A(;)754C>T]		p.[R241H(;)R252W]		unknown
256	c.[728G>A(;)442-1G>A]		p.[R243Q(;)IVS4-1G>A]		PKU	2706
257	c.[728G>A];[728G>A]		p.[R243Q];[R243Q]		unknown
258	c.[728G>A];[728G>A]		p.[R243Q];[R243Q]		unknown
259	c.[728G>A(;)775G>A]		p.[R243Q(;)A259T]		PKU	1320
260	c.[728G>A(;)1066-2A>T]		p.[R243Q(;)IVS10-2A>T]		PKU	1788
261	c.[728G>A(;)1223G>A]		p.[R243Q(;)R408Q]		unknown
262	c.[728G>A(;)1234G>T]		p.[R243Q(;)R413P]		PKU	1200
263	c.[728G>A(;)1234G>T]		p.[R243Q(;)R413P]		unknown
264	c.[728G>A]		p.[R243Q]		HPA
265	c.[728G>A]		p.[R243Q]		unknown
266	c.[739G>C(;)1234G>T]		p.[G247R(;)R413P]		unknown
267	c.[754C>T];[754C>T]		p.[R252W];[R252W]		PKU
268	c.[754C>T];[754C>T]		p.[R252W];[R252W]		PKU	1980
269	c.[754C>T];[754C>T]		p.[R252W];[R252W]		PKU
270	c.[754C>T(;)1136T>C]		p.[R252W(;)V379A]		HPA	222
271	c.[754C>T(;)1204T>A]		p.[R252W(;)F402I]		HPA	318.6
272	c.[754C>T(;)1219C>T]		p.[R252W(;)P407S]		PKU	900
273	c.[754C>T(;)1219C>T]		p.[R252W(;)P407S]		unknown
274	c.[754C>T(;)1234G>T]		p.[R252W(;)R413P]		PKU
275	c.[754C>T(;)1234G>T]		p.[R252W(;)R413P]		unknown
276	c.[754C>T(;)1243G>A]		p.[R252W(;)D415N]		HPA	344.4
277	c.[754C>T]		p.[R252W]		unknown
278	c.[754C>T]		p.[R252W]		unknown
279	c.[755G>C(;)794G>A]		p.[R252P(;)C265Y]		PKU	1800
280	c.[755G>C(;)1197A>T]		p.[R252P(;)V399V]		PKU	2725.8
281	c.[755G>C(;)1234G>T]		p.[R252P(;)R413P]		unknown
282	c.[755G>C(;)1234G>T]		p.[R252P(;)R413P]		unknown
283	c.[775G>A];[775G>A]		p.[A259T];[A259T]		unknown
284	c.[781C>T(;)794G>A]		p.[R261*(;)C265Y]		PKU	3186
285	c.[781C>T(;)913-7A>G]		p.[R261*(;)IVS8-7A>G]		PKU	2358
286	c.[781C>T(;)1234G>T]		p.[R261*(;)R413P]		PKU	2106
287	c.[800A>T(;)1234G>T]		p.[Q267L(;)R413P]		unknown
288	c.[813T>A(;)1234G>T]		p.[H271Q(;)R413P]		PKU	2400
289	c.[833C>T(;)1066-14C>G]		p.[T278I(;)IVS10-14C>G]		PKU	2700
290	c.[833C>T(;)1197A>T]		p.[T278I(;)V399V]		PKU
291	c.[833C>T(;)1234G>T]		p.[T278I(;)R413P]		PKU	1506
292	c.[833C>T(;)1234G>T]		p.[T278I(;)R413P]		PKU	1200
293	c.[833C>T(;)1234G>T]		p.[T278I(;)R413P]		unknown
294	c.[833C>T(;)1243G>C]		p.[T278I(;)D415H]		PKU	1758
295	c.[833C>T]		p.[T278I]		unknown
296	c.[833C>T]		p.[T278I]		unknown
297	c.[833C>T]		p.[T278I]		unknown
298	c.[842+1G>A(;)1234G>T]		p.[IVS7+1G>A(;)R413P]		PKU
299	c.[842+2T>A(;)1234G>T]		p.[IVS7+2T>A(;)R413P]		PKU	2412
300	c.[842+5G>A];[842+5G>A]		p.[IVS7+5G>A];[IVS7+5G>A]		unknown
301	c.[842C>T(;)1234G>T]		p.[P281L(;)R413P]		PKU	1014
302	c.[842C>T(;)1234G>T]		p.[V288M(;)R413P]		unknown
303	c.[926C>T]		p.[A309V]		unknown
304	c.[1117G>A(;)1139C>T]		p.[A373T(;)T380M]		HPA
305	c.[1117G>A(;)1234G>T]		p.[A373T(;)R413P]		HPA	345.6
306	c.[1066-14C>G];[1066-14C>G]		p.[IVS10-14C>G];[IVS10-14C>G]		PKU
307	c.[1066-14C>G(;)1139C>T]		p.[IVS10-14C>G(;)T380M]		HPA	240
308	c.[1066-14C>G(;)1139C>T]		p.[IVS10-14C>G(;)T380M]		HPA	246.6
309	c.[1066-14C>G(;)1139C>T]		p.[IVS10-14C>G(;)T380M]		HPA	261
310	c.[1066-14C>G(;)1234G>T]		p.[IVS10-14C>G(;)R413P]		PKU	2256
311	c.[1066-14C>G(;)1234G>T]		p.[IVS10-14C>G(;)R413P]		PKU
312	c.[1066-14C>G]		p.[IVS10-14C>G]		PKU	2436
313	c.[1066-14C>G]		p.[IVS10-14C>G]		unknown
314	c.[1066-11G>A]		p.[IVS10-11G>A]		PKU	1117.8
315	c.[1068C>G];[1068C>G]		p.[Y356*];[Y356*]		PKU	2220
316	c.[1068C>G];[1068C>G]		p.[Y356*];[Y356*]		unknown
317	c.[1068C>G(;)1208C>T]		p.[Y356*(;)A403V]		unknown
318	c.[1068C>G]		p.[Y356*]		PKU	1260
319	c.[1162G>A(;)1234G>T]		p.[V388M(;)R413P]		PKU	2202
320	c.[1162G>A(;)1234G>T]		p.[V388M(;)R413P]		unknown
321	c.[1162G>A(;)1234G>T]		p.[V388M(;)R413P]		unknown
322	c.[1197A>T]		p.[V399V]		unknown
323	c.[1199+1G>T]		p.[IVS11+1G>T]		PKU	1800
324	c.[1219C>T(;)1234G>T]		p.[P407S(;)R413P]		unknown
325	c.[1223G>A(;)11653bpdel]		p.[R408Q(;)E5_6del]		PKU	1032
326	c.[1234G>T(;)442-1G>A]		p.[R413P(;)IVS4-1G>A]		PKU	1200
327	c.[1234G>T(;)442-1G>A]		p.[R413P(;)IVS4-1G>A]		PKU	2340
328	c.[1234G>T(;)442-1G>A]		p.[R413P(;)IVS4-1G>A]		PKU	4080
329	c.[1234G>T(;)548delA]		p.[R413P(;)E6del]		PKU	1542
330	c.[1234G>T(;)754C>T]		p.[R413P(;)R252W]		PKU
331	c.[1234G>T(;)755G>C]		p.[R413P(;)R252P]		PKU	2874
332	c.[1234G>T(;)842+1G>T]		p.[R413P(;)IVS7+1G>T]		PKU	1680
333	c.[1234G>T(;)934delG]		p.[R413P(;)E9del]		PKU	2124
334	c.[1234G>T(;)1197A>T]		p.[R413P(;)V399V]		PKU	1200
335	c.[1238G>C];[1238G>C]		p.[R413P];[R413P]		PKU
336	c.[1238G>C];[1238G>C]		p.[R413P];[R413P]		PKU	2376
337	c.[1238G>C];[1238G>C]		p.[R413P];[R413P]		PKU
338	c.[1238G>C];[1238G>C]		p.[R413P];[R413P]		PKU	1824
339	c.[1238G>C];[1238G>C]		p.[R413P];[R413P]		PKU	2520
340	c.[1238G>C];[1238G>C]		p.[R413P];[R413P]		PKU	2178
341	c.[1238G>C];[1238G>C]		p.[R413P];[R413P]		PKU	1200
342	c.[1238G>C];[1238G>C]		p.[R413P];[R413P]		PKU	1200
343	c.[1238G>C];[1238G>C]		p.[R413P];[R413P]		unknown
344	c.[1238G>C];[1238G>C]		p.[R413P];[R413P]		unknown
345	c.[1238G>C];[1238G>C]		p.[R413P];[R413P]		unknown
346	c.[1238G>C];[1238G>C]		p.[R413P];[R413P]		unknown
347	c.[1238G>C];[1238G>C]		p.[R413P];[R413P]		unknown
348	c.[1238G>C];[1238G>C]		p.[R413P];[R413P]		unknown
349	c.[1238G>C];[1238G>C]		p.[R413P];[R413P]		unknown
350	c.[1238G>C];[1238G>C]		p.[R413P];[R413P]		unknown
351	c.[1238G>C];[1238G>C]		p.[R413P];[R413P]		unknown
352	c.[1238G>C];[1238G>C]		p.[R413P];[R413P]		unknown
353	c.[1238G>C];[1238G>C]		p.[R413P];[R413P]		unknown
354	c.[1234G>T(;)1289T>C]		p.[R413P(;)L430P]		PKU	3390
355	c.[1234G>T]		p.[R413P]		HPA	210
356	c.[1234G>T]		p.[R413P]		HPA	230.4
357	c.[1234G>T]		p.[R413P]		PKU	2886
358	c.[1234G>T]		p.[R413P]		PKU	2838
359	c.[1234G>T]		p.[R413P]		PKU	2640
360	c.[1234G>T]		p.[R413P]		PKU	2616
361	c.[1234G>T]		p.[R413P]		PKU	1416
362	c.[1234G>T]		p.[R413P]		unknown
363	c.[1234G>T]		p.[R413P]		unknown
364	c.[1293G>C]		p.[K431N]		HPA
365					PKU	2640
366					PKU	1500
367					PKU
368					unknown
369					unknown
370					unknown
